# Supplementary material for: Redox regulation and dynamic control of brain-selective kinases BRSK1/2 in the AMPK family through cysteine-based mechanisms
Source: eLife. 2025 Apr 2;13:RP92536. doi: 10.7554/eLife.92536 (PMC11964447; doi:10.7554/eLife.92536)
Supplement: Figure 1—source data 2. [file elife-92536-fig1-data2.zip]

Archive with 13 entries (9 files):
- Figure 1-original source data/
- Figure 1-original source data/Figure 1 - source data 1b/
- Figure 1-original source data/Figure 1 - source data 1b/1b_BRSK1_BRSK2.tiff
- Figure 1-original source data/Figure 1 - source data 1b/1b_TAU.tiff
- Figure 1-original source data/Figure 1 - source data 1b/1b_TAU_pS262_GAPDH.tiff
- Figure 1-original source data/Figure 1 - source data 1f/
- Figure 1-original source data/Figure 1 - source data 1f/1f_BRSK1_BRSK2.tiff
- Figure 1-original source data/Figure 1 - source data 1f/1f_TAU.tiff
- Figure 1-original source data/Figure 1 - source data 1f/1f_TAU_pS262_GAPDH.tiff
- Figure 1-original source data/Figure 1 - source data 1g/
- Figure 1-original source data/Figure 1 - source data 1g/1g_BRSK1_BRSK2_GAPDH.tiff
- Figure 1-original source data/Figure 1 - source data 1g/1g_TAU.tiff
- Figure 1-original source data/Figure 1 - source data 1g/1g_TAU_pS262.tiff
