# Supplementary material for: Redox regulation and dynamic control of brain-selective kinases BRSK1/2 in the AMPK family through cysteine-based mechanisms
Source: eLife. 2025 Apr 2;13:RP92536. doi: 10.7554/eLife.92536 (PMC11964447; doi:10.7554/eLife.92536)
Supplement: Figure 1—figure supplement 1—source data 2. [file elife-92536-fig1-figsupp1-data2.zip]

Archive with 3 entries (2 files):
- Figure 1 figure supp 1-original source data/
- Figure 1 figure supp 1-original source data/Figure 1 figure supp 1-original source data GAPDH BRSK1.jpg
- Figure 1 figure supp 1-original source data/Figure 1 figure supp 1-original source data tTAU pTAU GAPDH.jpg
