# Supplementary material for: Redox regulation and dynamic control of brain-selective kinases BRSK1/2 in the AMPK family through cysteine-based mechanisms
Source: eLife. 2025 Apr 2;13:RP92536. doi: 10.7554/eLife.92536 (PMC11964447; doi:10.7554/eLife.92536)
Supplement: Figure 4—figure supplement 2—source data 1. [file elife-92536-fig4-figsupp2-data1.zip]

Archive with 7 entries (3 files):
- Figure 4 - figure supp 2 Source Data/
- Figure 4 - figure supp 2 Source Data/Figure 4 - figure supp 2  Source Data - S4a/
- Figure 4 - figure supp 2 Source Data/Figure 4 - figure supp 2  Source Data - S4a/Figure 4 - figure supp 2  a Source Data.png
- Figure 4 - figure supp 2 Source Data/Figure 4 - figure supp 2  Source Data - S4e/
- Figure 4 - figure supp 2 Source Data/Figure 4 - figure supp 2  Source Data - S4e/Figure 4 - figure supp 2e Source Data.png
- Figure 4 - figure supp 2 Source Data/Figure 4 - figure supp 2 Source Data -S4b/
- Figure 4 - figure supp 2 Source Data/Figure 4 - figure supp 2 Source Data -S4b/Figure 4 - figure supp 2 b Source Data.png
