# Supplementary material for: Redox regulation and dynamic control of brain-selective kinases BRSK1/2 in the AMPK family through cysteine-based mechanisms
Source: eLife. 2025 Apr 2;13:RP92536. doi: 10.7554/eLife.92536 (PMC11964447; doi:10.7554/eLife.92536)
Supplement: Figure 4—figure supplement 2—source data 2. [file elife-92536-fig4-figsupp2-data2.zip]

Archive with 9 entries (5 files):
- Figure 4 - figure supp 2- original source data/
- Figure 4 - figure supp 2- original source data/Figure 4 - figure supp 2- original source data - S4a/
- Figure 4 - figure supp 2- original source data/Figure 4 - figure supp 2- original source data - S4a/S4a PONCEAU.jpg
- Figure 4 - figure supp 2- original source data/Figure 4 - figure supp 2- original source data - S4a/S4a Western Blot.png
- Figure 4 - figure supp 2- original source data/Figure 4 - figure supp 2- original source data - S4e/
- Figure 4 - figure supp 2- original source data/Figure 4 - figure supp 2- original source data - S4e/S4e.png
- Figure 4 - figure supp 2- original source data/Figure 4 - figure supp 2- original source data -S4b/
- Figure 4 - figure supp 2- original source data/Figure 4 - figure supp 2- original source data -S4b/S4b PONCEAU.png
- Figure 4 - figure supp 2- original source data/Figure 4 - figure supp 2- original source data -S4b/S4b Western Blot.png
