# Supplementary material for: Redox regulation and dynamic control of brain-selective kinases BRSK1/2 in the AMPK family through cysteine-based mechanisms
Source: eLife. 2025 Apr 2;13:RP92536. doi: 10.7554/eLife.92536 (PMC11964447; doi:10.7554/eLife.92536)
Supplement: Figure 5—source data 2. [file elife-92536-fig5-data2.zip]

Archive with 9 entries (6 files):
- Figure 5-original source data/
- Figure 5-original source data/Figure 5 - source data 5a/
- Figure 5-original source data/Figure 5 - source data 5a/5a_BRSK1.tiff
- Figure 5-original source data/Figure 5 - source data 5a/5a_TAU_GAPDH.tiff
- Figure 5-original source data/Figure 5 - source data 5a/5a_TAU_pS262.tiff
- Figure 5-original source data/Figure 5 - source data 5b/
- Figure 5-original source data/Figure 5 - source data 5b/5b_BRSK2.tiff
- Figure 5-original source data/Figure 5 - source data 5b/5b_TAU_GAPDH.tiff
- Figure 5-original source data/Figure 5 - source data 5b/5b_TAU_pS262.tiff
