# Supplementary material for: Redox regulation and dynamic control of brain-selective kinases BRSK1/2 in the AMPK family through cysteine-based mechanisms
Source: eLife. 2025 Apr 2;13:RP92536. doi: 10.7554/eLife.92536 (PMC11964447; doi:10.7554/eLife.92536)
Supplement: Figure 7—figure supplement 1—source data 1. [file elife-92536-fig7-figsupp1-data1.zip]

Archive with 2 entries (1 files):
- Figure 7 - figure supp 1-source data/
- Figure 7 - figure supp 1-source data/Figure 7 - figure supp 1-source data.tif
